# Supplementary material for: Evaluation of machine learning models that predict lncRNA subcellular localization
Source: NAR Genom Bioinform. 2024 Sep 18;6(3):lqae125. doi: 10.1093/nargab/lqae125 (PMC11409063; doi:10.1093/nargab/lqae125)
Supplement: lqae125_Supplemental_Files [file lqae125_supplemental_files.zip]

Archive with 2 entries (2 files):
- NARGB.Supplement.xlsx
- Supplement.Jun17.pdf
