# Supplementary material for: Evaluation of machine learning models that predict lncRNA subcellular localization
Source: NAR Genom Bioinform. 2024 Sep 18;6(3):lqae125. doi: 10.1093/nargab/lqae125 (PMC11409063; doi:10.1093/nargab/lqae125)
Supplement: lqae125_Supplemental_Files [file lqae125_supplemental_files.zip › NARGB.Supplement.xlsx]

## Sheet: ToC
Supplementary Spreadsheet with Multiple Tabs
Table of Contents
	Table	Short name	Long name
	Table S6	GBM	Compare LightGBM performance on lncRNA and mRNA, with and without parameter optimization.
	Table S7	MLP	Middle exclusion effect on MLP performance for lncRNA and mRNA.
*Tables S1 - S5 are in the Supplemental document file

## Sheet: S6. GBM
Table S6	Compare LightGBM performance on lncRNA and mRNA, with and without parameter optimization.
	Protocol	5FCV, 2 rounds
	Data sources	RNAlight or lncATLAS
		Table S6A						Table S6B
	Notebook	RNAlight_127						RNAlight_137
	RNA type	lncRNA						mRNA
	Model	LightGBM with default parameters						LightGBM with default parameters
	Data Source	RNAlight	RNAlight	lncATLAS	lncATLAS	lncATLAS	lncATLAS	RNAlight	RNAlight	lncATLAS	lncATLAS	lncATLAS	lncATLAS
	Notes	Original	Rebalanced	Original	Balanced	Original	Balanced	Original	Rebalanced	Original	Balanced	Original	Balanced
	Train Data	Mid. Excl.	Mid. Excl.	Mid. Excl.	Mid. Excl.	All	All	Mid. Excl.	Mid. Excl.	Mid. Excl.	Mid. Excl.	All	All
	Test Data	Mid. Excl.	Mid. Excl.	Mid. Excl.	Mid. Excl.	All	All	Mid. Excl.	Mid. Excl.	Mid. Excl.	Mid. Excl.	All	All
	Thresholds	<-2 or >0	<-2 or >0	<-2 or >0	<-2 or >0	threshold -1	threshold -1	<-2 or >0	<-2 or >0	<-2 or >0	<-2 or >0	threshold -1	threshold -1
	Used in	Table 3A			Table 3B		Table 3C
	mean…
	Accuracy	67.38	67.82	75.97	70.71	68.4	61.27	69.03	67.56	92.56	82.38	82.27	71
	F1	69.46	67.53	49.24	69.8	42.12	60.36	60.54	67.2	55.6	82.37	42.44	70.91
	AUPRC	73.87	71.91	62.9	77.67	54.34	66.13	69.7	74.24	67.26	90.47	53.67	77.39
	MCC	0.347	0.357	0.369	0.414	0.242	0.227	0.361	0.352	0.548	0.648	0.361	0.42
	AUROC	72.57	73.37	77.59	78.05	68.1	66.17	74.05	74.51	90.72	90.22	79.79	78.38
	stdev…
	Accuracy	0.599	1.7	2.334	2.522	1.854	1.653	1.314	1.262	0.343	1.555	0.644	0.973
	F1	0.742	2.079	2.499	1.77	3.096	1.623	1.716	1.773	2.958	1.62	0.923	0.631
	AUPRC	1.116	3.487	2.754	1.261	3.778	3.498	1.904	1.269	2.337	1.584	1.154	0.772
	MCC	0.013	0.035	0.03	0.05	0.039	0.031	0.029	0.025	0.03	0.032	0.008	0.02
	AUROC	1.174	2.193	1.526	2.409	1.856	1.948	1.477	1.299	0.321	1.421	0.699	1.21
		Table S6C						Table S6D
	Notebook	RNAlight_128						RNAlight_138
	RNA type	lncRNA						mRNA
	Model	LightGBM with optimized parameters						LightGBM with optimized parameters
	Data Source	RNAlight	RNAlight	lncATLAS	lncATLAS	lncATLAS	lncATLAS	RNAlight	RNAlight	lncATLAS	lncATLAS	lncATLAS	lncATLAS
	Notes	Original	Rebalanced	Original	Balanced	Original	Balanced	Original	Rebalanced	Original	Balanced	Original	Balanced
	Train Data	Mid. Excl.	Mid. Excl.	Mid. Excl.	Mid. Excl.	All	All	Mid. Excl.	Mid. Excl.	Mid. Excl.	Mid. Excl.	All	All
	Test Data	Mid. Excl.	Mid. Excl.	Mid. Excl.	Mid. Excl.	All	All	Mid. Excl.	Mid. Excl.	Mid. Excl.	Mid. Excl.	All	All
	Thresholds	<-2 or >0	<-2 or >0	<-2 or >0	<-2 or >0	threshold -1	threshold -1	<-2 or >0	<-2 or >0	<-2 or >0	<-2 or >0	threshold -1	threshold -1
	Used in
	mean…
	Accuracy	68.05	68.52	76.71	70.94	69.18	63.39	70.03	68.72	93.03	82.83	82.86	72.49
	F1	70.05	67.78	48.8	69.76	40.55	62.17	61.61	68.32	57.96	82.92	43.01	72.75
	AUPRC	75.68	73.75	64.62	79.32	56.51	68.81	71.58	75.74	69.86	90.6	56.34	79.45
	MCC	0.36	0.371	0.385	0.419	0.254	0.27	0.382	0.376	0.578	0.657	0.38	0.45
	AUROC	74.53	74.44	78.71	79.14	69.63	68.78	75.8	76.02	91.5	90.35	81.25	80.2
	stdev…
	Accuracy	0.647	1.108	2.136	1.303	1.969	1.656	1.144	1.665	0.469	1.777	0.863	0.808
	F1	0.428	1.497	3.851	1.347	4.475	1.214	1.389	1.704	4.793	1.665	1.959	0.732
	AUPRC	0.645	3.348	3.72	1.025	2.778	2.833	1.779	1.51	2.439	1.563	1.085	1.086
	MCC	0.015	0.023	0.036	0.025	0.041	0.029	0.023	0.032	0.047	0.036	0.015	0.017
	AUROC	0.963	1.954	1.661	1.38	1.022	1.734	1.68	1.59	0.552	1.415	0.596	1.118

## Sheet: S7. MLP
Table S7	Middle exclusion effect on MLP performance for lncRNA and mRNA.
	Protocol	5FCV, 2 rounds
	Data source	lncATLAS
		Table S7A				Table S7B
	RNA type	lncRNA				mRNA
	Used in	Table 5				Table S4
	Middle range	[-2.0, 0.0]				[-2.0, 0.0]
	Notebook	MLP_201		MLP_202		MLP_203		MLP_204
	Train	Mid. Excl.	All	Mid. Excl.	All	Mid. Excl.	All	Mid. Excl.	All
	Test	Mid. Excl.	All	All	Mid. Excl.	Mid. Excl.	All	All	Mid. Excl.
	mean…
	Accuracy	68.66	62.2	61.71	70.88	80.49	70.65	64.89	80.25
	F1	63.03	60.11	61.28	70.67	80.29	71.89	66.46	79.12
	AUPRC	78.68	68.03	66.44	78.39	85.44	73.27	67.04	86.17
	MCC	0.39	0.254	0.236	0.419	0.61	0.416	0.301	0.612
	AUROC	77.24	67.81	66.09	77.62	86.92	76.95	70.09	87.93
	stdev…
	Accuracy	2.032	2.845	0.77	2.491	2.404	1.435	1.649	2.13
	F1	2.808	3.884	1.016	2.222	2.062	1.258	1.77	1.337
	AUPRC	0.834	2.939	1.741	2.248	2.22	1.335	1.78	2.734
	MCC	0.037	0.051	0.016	0.051	0.049	0.031	0.03	0.045
	AUROC	1.396	2.813	0.968	1.696	1.69	1.399	1.331	2.339
		Table S7C				Table S7D
	RNA type	lncRNA				lncRNA
	Used in
	Middle range	[-1.5, -0.5]				[-2.5, +0.5]
	Notebook	temp		temp		temp		temp
	Train	Mid. Excl.	All	Mid. Excl.	All	Mid. Excl.	All	Mid. Excl.	All
	Test	Mid. Excl.	All	All	Mid. Excl.	Mid. Excl.	All	All	Mid. Excl.
	mean…
	Accuracy	66.55	62.2	62.86	64.93	72.09	62.2	60.63	71.29
	F1	62.2	60.11	59.81	62.46	69.84	60.11	60.66	70.9
	AUPRC	73.24	68.03	67.42	72.67	79.98	68.03	66.25	79.54
	MCC	0.342	0.254	0.263	0.31	0.45	0.254	0.221	0.437
	AUROC	71.45	67.81	66.76	71.24	79.34	67.81	65.46	78.6
	stdev…
	Accuracy	2.28	2.845	1.814	1.754	4.434	2.845	1.607	1.094
	F1	2.443	3.884	3.358	1.849	4.55	3.884	3.492	2.056
	AUPRC	3.362	2.939	3.664	2.604	3.797	2.939	1.75	2.001
	MCC	0.04	0.051	0.038	0.04	0.092	0.051	0.033	0.035
	AUROC	2.66	2.813	2.087	1.403	3.104	2.813	1.687	2.428
